# Supplementary material for: Characterization of the Wheat-Psathyrostachys huashania Keng 2Ns/2D Substitution Line H139: A Novel Germplasm With Enhanced Resistance to Wheat Take-All
Source: Front Plant Sci. 2020 Mar 10;11:233. doi: 10.3389/fpls.2020.00233 (PMC7077511; doi:10.3389/fpls.2020.00233)
Supplement: TABLE S1 — 75 EST-STS markers with polymorphisms between P. huashania and 7182 were used in this study. [file Table_1.xlsx]

## Sheet: Table S1
Table S1: 75 EST-STS markers with polymorphisms between P. huashania and 7182 were used in this study
Marker	Type	Primer (5’–3’)	Location	Tm(°C)
BE443796	STS	F: AGGCCACTCCTAAGGCAAAT	1AL 1BL 1DL	60
		R: CCAGAACAGTTATGCGGGAT
BE446010	STS	F: GCATTTTGGAGAGAGCATCA	1AL 1BL 1DL	60
		R: ATCTTTTCCATCAGCCCCTT
BE497584	STS	F: CTGTTGCCAAGAGCATTGAA	1AL 1BL 1DL	60
		R: GTCACAACATCATCAACCGC
BF202643	STS	F: TTGCTGCTTGGACTTTCCTT	1AS 1BS 1DS	60
		R: GAAGAACAGCAGGGCGTTAC
BG262410	STS	F: TTCCACAAGAAAATGCCTCC	1AS 1BS 1DS	60
		R: GCTCCCGTAGCTCATCAAAG
BG607965	STS	F: ACTTGTTCCAAGCATCCTGC	1AL 1BL 1DL	60
		R: GCGGTGAAGAAAGCCTACAG
BM140362	STS	F: ACGAGGTATTGTGCTCCCAC	1AL 1BL 1DL	60
		R: CTTGATGTTGCCTTGCTTCA
CD373636	STS	F: TCTTCTCCTCCAAGTCAGGG	1AL 1BL 1DL	60
		R: TCTTGCAGCTGTGGATCAAG
BE403516	STS	F: GAAGTCCGGGTCAATCAAGA	2AL 2BL 2DL	60
		R: GCTTCACGTACGCCTTCTTC
BE404332	STS	F: CATGCTGCTCAGCTTTGTGT	2AS 2BS 2DS	60
		R: GCCCTCAGAGTCAATCTTGC
BE444851	STS	F: GGAAGATGGCCTTGTAGCTG	2AL 2BL 2DL	60
		R: TCCGCACTAATGCTTCCTCT
BG607805	STS	F: ACCCCTTAGAGACGCTCCAT	2AL 2AS 2BS	60
		R: TAGCTCTTTGCTTGCCCAAT
BQ159532	STS	F: CGCATCATAACATCACCGTC	2AL 2BL 2DL	60
		R: GCCACAACCATGACACAATC
BQ160526	STS	F: GTGTATGTTCCCACCTCCCA	2AL 2BL 2DL	60
		R: CCAGGGCCTCTGTACATCAC
BQ162235	STS	F: TCCAAGTCGCATGCTCTCTA	2AL 2BL 2DL	60
		R: GTGATGATGAAGTTGGGGCT
BQ168615	STS	F: ACCCTTGCCCTTCTTCTTCT	2AL 2BL 2DL	60
		R: AGGAAGCTTGAGAAGCGCC
BQ169707	STS	F: AATCAATCAATGGACGGACG	2AS 2BS 2DS	60
		R: GAGATGTTGACGCGGAAGAG
CD453246	STS	F: GAGAGATCTCGTCCAGCGAC	2AS 2BS 2DS	60
		R: GGTCCCAACTTCGTCTGGT
CD454054	STS	F: CATACTCAGGCAGGAGCACA	2AS 2BS 2DS	60
		R: GTCTGATCCCGTCCTTCAAC
CD490485	STS	F: CACAAGCTGCCAAGCATTTA	2AL 2BL 2DL
		R:CAGACGAGCAGCTCCCAT		60
BF146221	STS	F: CTTGGAGGTGTCGTCCTTGT	2AS 2BS 2DS	60
		R: CGAGTTCCAGATGCAGTACG
BG313362	STS	F: CAAAGTTGGAGCTGAGAGGG	2AL 2BL 2DL	60
		R: AGCAGCAGCCAATTGAAGAC
BQ159450	STS	F: TTGGGGAGGATAACATAGCG	2AL 2BS 2BL 2DL	60
		R: GAGTGACGAGGTTGATTTGGA
CD452803	STS	F: TCCGCACTAATGCTTCCTCT	2AL 2BL 2DL	60
		R: GCACAGGATATTAGCCAAGCA
CD452951	STS	F: CAGAGGTGGTGCAGATGAAA	2AL 2BL 2DL	60
		R: AGAAGGCCATGAACATCCAG
CD453790	STS	F: GCAACCTTGGACTTGAGAGC	2AL 2BL 2DL	60
		R: ACTTTCACATCTGCCCTTGC
BE605103	STS	F: ACCGACATCACCCATGTCTT	3AL 3BL 3DL	60
		R: CGGCATAGACGGATAGGCT
BE606250	STS	F: GCAATTGTGGTGCCTGTATG	3AL 3BL 3DL	60
		R: AGTTTAAGATGTGGGCACGG
BE637806	STS	F: TCGCAGATCTTCGTTGTTTG	3AS 3BS 3DS	60
		R: GGGAATGTGTGGATATTCGG
BF200774	STS	F: AGTTCTTCAGCGTGTGCCTT	3AL 3BL 3DL	60
		R: AATGTGGTGTTCATGGGGAT
BF291730	STS	F: TTAAGAACCCAACCCACAGC	3AL 3BS 3BL 3DL	60
		R: AGCAGCGCACGGTATTTACT
BF429203	STS	F: CTTCGTAGCCTCCTCACTGG	3AL 3BL 3DL	60
		R: AGATTATGTGCGTGCTGTGC
BF473348	STS	F: TGCTCATCTCCTTCCTCTGC	3AS 3BS 3DS	60
		R: AGAGGGACGATGTTCCTGTG
BG263365	STS	F: AACTATCGATGAGATGCGGG	3AL 3BL 3DL	60
		R: GAAGCCTTGGAGACCTCCTT
BM137713	STS	F: CTGTCCTTGTAATGGTCCCTG	3AL 3BL 3DL	60
		R: AGGTAAAAGCCGGTTCGGT
CD452844	STS	F: AAAAGTTGGCCACCAATCTG	3AL 3BL 3DL	60
		R: TGGCATATGTCGCTCTGAAG
CD453612	STS	F: AGGCTTGAGGAACTCGTTGA	3AL 3A 3BL 3DL	60
		R: TGCAGCCACTGTCTACCAAG
CD454086	STS	F: CTCTGTGTGTGGCACTCCAT	3AL 3BL 3DL	60
		R: ATTGCTCGAGATGATGGGTC
CD454112	STS	F: GATCTTGGGCCTCTTGCTG	3AL 3BL 3DL	60
		R: CAGGGTGATGGGCACCTAC
CD454173	STS	F: ATCAGGAATGACATGGGGAA	3AL 3BL 3DL	60
		R: TGGTTCATCACCCAAATCCT
CD454575	STS	F: AAGGGGTACCCGCATAATTC	3BS 3DS 3D	60
		R: TCTGAGATACCAGGGATGGC
CD454742	STS	F: GAAGCCTTGGAGACCTCCTT	3AL 3BL 3DL	60
		R: CTCTCATGGCATCAAGGTCA
BQ169491	STS	F: TGGCCATCATTGAACTGAAA	3AL 3BL 3DL	60
		R: CAATCAGATTTTTCGGCCAT
BQ482934	STS	F: CCAACGTTATCATCAACCCC	3A 3BL 3DL	60
		R: AGCCGAAGAACTATGCTGGA
BE404973	STS	F:GCTGAGATCAAGAAGGTGC	4AL 4BS 4D	60
		R: CCATAACCTCGCTGACCATT
BE442811	STS	F: CGGAAACAGCTAGATGTGGA	4AS 4BL 4DL	60
		R: TGGAATGCTGAAGTCTGCTG
BE446061	STS	F:AGCTTGGCATGAAATCCAC	4AS 4BL 4DL	60
		R: GCAGACTTGAGAGCCCTGAC
BE446076	STS	F: AGATCACGGCCAAGTACCAG	4AS 4BL 4DL	60
		R: GAGAGTTCTTGGTTGGAGCG
BE497324	STS	F: ATAGGTGGAAGGGTCTCGCT	4AL 4BS 4DS	60
		R: GTTGATAATGTCGGCAGCCT
BE591356	STS	F: AAGGGACTTTCTCAGCCCAT	4AL 4BS 4DS	60
		R: GTGTGGTCCCAAGTTTTGCT
BF473854	STS	F: CTCAGAAGAAGGAGCGCTTG	4AL 4BL 4DL	60
		R: GTGAAGAAGGACGAGGTGG
BG274986	STS	F: AGATGAATGCAGAGCACACG	4AS 4BL 4DL	60
		R: TTGTCCGGAGATCTTTGACC
BQ161513	STS	F: GCAGACTTGAGAGCCCTGAC	4AS 4BL 4DL	60
		R: AGCTTGGCATGAAATCCATC
CD373484	STS	F: TCACCAGGCATCTGATTGAA	4AL 4BS 4DS	60
		R: CAGTGTCTGGATCGGAGGAT
BE444644	STS	F: AAGCTTGCTGAGCTTTCTGG	5AS 5BS 5DS	60
		R: TTGAGGGATGTAGGGCAAAG
BE499166	STS	F: TCAGACAAGTCACGTCTGGC	5AS 5B 5BS 5DS	60
		R: ACCAGCGAAGGAAACTAGCA
BF146187	STS	F: CAAGGTGCAACAGTTCATGG	5AS 5BS 5DS	60
		R: GGTCACAGAAATATGCGGCT
BF293016	STS	F: CGTCCTCAAGTCCCTCCTCT	5AS 5BS 5DS	60
		R: GAACAGCTCAGCAGAATACGG
BG607512	STS	F: ATTGTCGAGGTGGTTCAAGG	5AL 5BL 5DL	60
		R: CAGTCTGCCACCTCCTCTTC
CD452608	STS	F: TGATGTCTTGTCGTGGTCGT	5AS 5BS 5DS	60
		R: TTTTGGATGCAGCAAGACAG
BE444720	STS	F: ACATCCTGGCGGAGAAGTC	5AS 5BS	55
		R: TGGAGAGGTCCTGGTAGGTC
CD452568	STS	F: TTTGCATTTTCGTCTGCAAG	6AL 6BL 6DL	60
		R: TCGACACGAGCAAGATTCAC
CD453605	STS	F：CCACCACAGAAGCAGATGAAT	6AS 6B 6DS	60
		R: GCTAGATGGCACACCAAGTG
BQ162109	STS	F: GCGTGGATGACTACGACCTT	6BL	52
		R: CTGCTAAAGGGGTGGACTTG
BCD855	STS	F: GCAGACTACAGAGGTCATTAGCTCG	6BS	60
		R: TGAGTCAAATGGTGAGCAGTGAAC
MWG934	STS	F: CCAGTGAAAAAAGAAGGACGACG	6BL	55
		R: CGAAGGAACAAACCTCTCCCTC
BE404955	STS	F: CGTGGCATTATAGCGAGGAT	7A 7BS 7D	60
		R: ATTGGTGAAGCAGAAGCGAT
BE591127	STS	F: GCAGCTCATCTTCATGGTCA	7AS 7BS 7DS	60
		R: CGTTGCAGCAATCAGTCCTA
BE591737	STS	F: TAACCGCAGCTTTCTCATCC	7AS 7BS 7DS	60
		R:AGCAGCTAGGAGGGTGTCTG
BE637663	STS	F: ACTGTTGCTTCGCTCCAAGT	7AL 7BL 7DL	60
		R:GTTCCATTTCCGATGTGCTC
BF482781	STS	F: CATCAGGAAGTCTAAGGCCG	7AL 7BL 7DL	60
		R:GAGAAGCAACCCAGCAACTC
BF482530	STS	F: CAAGTACACGGTGGTGTTCG	7AL 7BL 7DL	60
		R:AAGTCCAGGTACCCTGTCCC
BG274576	STS	F: AGATGAACTCTGCGCTGGAT	7A 7BL 7DS	60
		R: AGCTCGATGATCTGCTTGGT
BQ168298	STS	F: GCTCTCGCTCATCATCAACA	7AS 7BS 7DS	60
		R: CTCGCAATGGTACCAAGGTT
CD452422	STS	F: GAAGTTCTTGAGCAGCTCCG	7AL 7BL 7DL	60
		R:TCAGATGCCTACGATGATGG
